# Supplementary material for: Asymptomatic Pneumococcal Carriage, Antimicrobial Resistance, and Associated Risk Factors Among Paediatric Healthcare Workers in Benin
Source: Trop Med Infect Dis. 2025 Sep 15;10(9):263. doi: 10.3390/tropicalmed10090263 (PMC12474293; doi:10.3390/tropicalmed10090263)
Supplement: Supplementary file 1 [file tropicalmed-10-00263-s001.zip]

Archive with 1 entries (1 files):
- tropicalmed-3792776-SI.pdf
